# Supplementary material for: Correlation of pitching velocity with anthropometric measurements for adult male baseball pitchers in tryout settings
Source: PLoS One. 2022 Mar 17;17(3):e0265525. doi: 10.1371/journal.pone.0265525 (PMC8929570; doi:10.1371/journal.pone.0265525)
Supplement: S1 Dataset — (CSV) [file pone.0265525.s001.csv]

id	height	irrom	errom	lthorax	rthorax	cmjnw	cmjw	sprint10	sprint30	velocity	handedness
100	170.5	54.5	110	61	62	36.82	29.8	1.79	3.93	134	R
102	175	53.5	117	74.5	76.5	37.22	32.65	1.84	4.04	141	R
103	187.5	57.5	116	51	73.5	42.97	33.54	1.87	4.17	142	R
104	180	51.5	118	72	77	44.73	35.75	1.77	3.93	135	L
105	190	32.5	110.5	64	63	44.29	43.7	1.83	4.18	138	L
106	178	47	109	60	64	35.62	30.16	1.387	4.17	130	R
107	180	66.5	120.5	69	66	44.88	39.7	1.86	4.02	135	R
108	177.5	80.5	103	79.5	78.5	49.44	37.09	1.84	4.03	136	L
110	178.5	42	112.5	59	56	32.9	32.9	1.88	4.06	142	R
111	176	70	107.5	58.5	59.5	41.53	34.96	1.75	3.96	138	R
17	187.5	60.5	94	66	63	38.59	33.54	1.8	4.06	140	R
112	176.5	49.5	118.5	62.5	69	39.84	34.44	1.78	4.03	137	R
113	175.5	56	112.5	56	78.5	49.6	39.7	1.8	4.03	142	R
114	174.5	25	95	38.5	49	43.12	36.69	1.84	4.06	134	R
56	170.5	42	106.5	63	74.5	47.74	40.96	1.8	3.92	140	R
115	183	30	113	52.5	54.5	41.96	34.18	1.9	4.26	136	R
116	175	43	93.5	45.5	37.5	44.73	37.5	1.86	4.11	133	L
117	188	53.5	103	39.5	69	48.82	39.56	1.73	3.8	132	R
118	176	65.5	98.5	50	47.5	31.14	26.28	1.98	4.44	131	R
119	178	42	106.5	53	55	50.54	45.33	1.69	3.77	135	R
120	187	44.5	114.5	59.5	55.5	40.54	35.23	1.82	4.01	137	R
121	180	51	113	70	60	38.45	29.56	1.87	4.71	133	R
122	173.5	47	95	60	64	47.44	43.41	1.75	3.83	140	R
123	193	51	96.5	58.5	62	40.4	34.57	1.83	4.16	141	R
11	174.5	56	114.5	66.5	58.5	44.88	35.09	1.81	3.98	140	R
124	190	46	106.5	78	62.5	44.73	35.89	1.8	3.99	142	R
125	186	30.5	105	62	51.5	48.51	37.77	1.8	3.84	140	R
127	179.5	44.5	105.5	71.5	64	47.59	37.77	1.87	4.06	139	R
128	188	50	101	61.5	68	46.22	42.1	1.8	4.04	143	R
129	176.5	43.5	93	60.5	58	46.22	37.5	1.85	4.11	140	R
130	171.5	51.5	105	50	55.5	43.99	36.55	1.66	3.74	130	L
131	181	47.5	103.5	64.5	61	35.49	26.51	1.8	4.03	131	R
14	174.5	45	103	53.5	54	45.92	37.5	1.85	3.98	139	R
132	180.5	58	105.5	71.5	66.5	35.62	27.78	1.92	4.29	132	R
133	177	52	95	57	53	42.39	34.57	1.86	4.1	134	L
134	181	45.5	113	57	61.5	35.09	30.04	1.75	3.87	133	R
136	180	46	103	57.5	68.5	40.4	22.9	1.71	3.87	132	L
137	178.5	58	109	64	70	41.82	40.96	1.82	3.95	139	R
139	187.5	67	104.5	67.5	76.5	40.54	32.52	1.82	4.06	137	R
140	176.5	46.5	113	74.5	77	51.96	37.5	1.78	4.03	133	L
141	183	54	100	65	74	42.54	37.09	1.82	4.07	136	R
142	179	62.5	121	59.5	73	46.07	37.77	1.8	3.89	133	R
143	171	73.5	99	64.5	65.5	52.93	47.13	1.75	3.83	132	R
144	184	60	107	63.5	60	44.29	35.49	1.76	3.86	143	R
145	177.5	76.5	103	69.5	56.5	21.11	21.42	1.91	4.2	143	R
146	182.5	49	108.5	62	68	42.83	37.63	1.78	3.99	136	R
147	171.5	49	112.5	63	63	37.77	32.65	1.89	4.27	135	L
148	173	46.5	117	57	54.5	43.55	30.65	1.9	4.22	136	R
149	176	38	103	57	66	33.54	29.32	1.89	4.12	142	R
151	178	54	114	68	67.5	40.68	36.02	1.86	4.07	136	R
152	187	54	108.5	78.5	74	52.6	41.25	1.82	3.99	135	L
153	184	56.5	115	73.5	71.5	51.49	42.54	1.75	3.95	135	R
157	176.5	49.5	103	57.5	62	42.54	36.15	1.85	4.03	140	R
159	181	44.5	115.5	51.5	41	43.55	30.28	1.95	4.33	133	R
160	175.5	61	95.5	62.5	59	45.62	36.42	1.9	4.11	133	L
162	189.5	63.5	92.5	67.5	67.5	36.55	27.2	1.9	4.27	140	L
